# Supplementary material for: The Biology of Casmara subagronoma (Lepidoptera: Oecophoridae), a Stem-Boring Moth of Rhodomyrtus tomentosa (Myrtaceae): Descriptions of the Previously Unknown Adult Female and Immature Stages, and Its Potential as a Biological Control Candidate
Source: Insects. 2020 Sep 23;11(10):653. doi: 10.3390/insects11100653 (PMC7598253; doi:10.3390/insects11100653)
Supplement: Supplementary file 1 [file insects-11-00653-s001.xlsx]

## Sheet: Sheet2
Field Locality	ABCL Site No. Year-XXX	Collection Date	Collection Date	FL Receipt Date	FBCL Shipment No. YEAR-XXXX	Larva ID No.	No. of Cut Stem Transfers of Larvae	No. of Days NO Frass Ejected before Pupation	Date of Pupation	Date of Emergence	Sex	Death Date	Lab Lifetime Larva to Pupa (Days)	Duration of Pupation (Days)	Adult Longevity (Days)	No. of Eggs	Onset of Oviposition of Period	Maximun Duration of Oviposition (Days)	Last Date of Oviposition		Date of Stem Transfer No. 1	Date of Stem Transfer No. 2	Date of Stem Transfer No. 3	Date of Stem Transfer No. 4	Date of Stem Transfer No. 5	Date of Stem Transfer No. 6	Date of Stem Transfer No. 7	Date of Stem Transfer No. 8	Date of Stem Transfer No. 9	Date of Stem Transfer No. 10	Date of Stem Transfer No. 11	Total No. of Cut Stem Transfers
Lantau Island: Ngong Ping	2015-036	2015-05-20	.	2015-05-22	2015-1005	23	9	9	2016-06-23	2016-07-22	female	2016-07-27	427	29	5	36	2016-07-23	4	2016-07-27		2015-05-23	2015-06-26	2015-08-28	2015-10-01	2015-10-26	2015-11-30	2016-01-12	2016-02-11	2016-03-15	.	.	9
Lantau Island: Ngong Ping	2015-036	2015-05-20	.	2015-05-22	2015-1005	11	6	17	2016-08-10	2016-09-06	female	2016-09-15	446	27	9	32	unknown*****	8	2016-09-14		2015-05-23	2015-06-26	2015-10-06	2015-11-17	2016-04-15	2016-05-11	.	.	.	.	.	6
Lantau Island: Ngong Ping	2015-036	2015-05-20	.	2015-05-22	2015-1005	3	10	22	2016-09-02	2016-09-27	male	2016-10-04	469	25	7	.	.	.	.		2015-05-23	2015-06-26	2015-11-25	2015-11-10	2016-01-08	2016-02-18	2016-03-07	2016-04-21	2016-06-17	2016-08-10	.	10
Lantau Island: Ngong Ping	2015-036	2015-05-20	.	2015-05-22	2015-1005	9	11	10	2016-09-12	2016-10-10	male	2016-10-20	479	28	10	.	.	.	.		2015-05-23	2015-07-14	2015-10-01	2015-11-17	2015-11-23	2016-01-12	2016-02-19	2016-03-25	2016-04-15	2016-06-17	2016-08-10	11
Lantau Island: Ngong Ping	2016-XXX	2015-11-23	2015-11-24	2015-12-01	2015-1008	4	6	11	2016-06-07	2016-07-17	male**	2016-07-26	189	40	9	.	.	.	.		2015-12-03	2015-12-22	2016-01-20	2016-02-17	2016-04-12	2016-06-01	.	.	.	.	.	6
Lantau Island: Ngong Ping	2016-007	2016-03-03	.	2016-03-09	2016-1001	12	3	10	2016-07-15	2016-08-10	female***	2016-08-20	128	26	10	15-28	2016-08-12	7	2016-08-19		2016-03-11	2016-04-22	2016-06-13	.	.	.	.	.	.	.	.	3
Lantau Island: Ngong Ping	2016-007	2016-03-03	.	2016-03-09	2016-1001	1	4	14	2016-08-04	2016-08-30	male****	2016-09-01	148	26	2	.	.	.	.		2016-03-10	2016-03-28	2016-04-21	2016-06-28	.	.	.	.	.	.	.	4
Lantau Island: Ngong Ping	2016-007	2016-03-03	.	2016-03-09	2016-1001	15	4	12	2016-08-15	2016-09-11	male	2016-09-19	159	27	8	.	.	.	.		2016-03-10	2016-04-19	2016-06-06	2016-07-06	.	.	.	.	.	.	.	4
Sai Kung: Luk Wu	2016-020	2016-03-05	2016-03-06	2016-03-09	2016-1001	5	5	8	2016-08-24	2016-09-22	female	2016-10-01	168	29	9	14	unknown******	8	2016-09-30		2016-03-09	2016-04-15	2016-05-27	2016-06-10	2016-08-05	.	.	.	.	.	.	5
Lung Mun/Luk Wu*	2016-339	2016-05-02	.	2016-05-07	2016-1002	6	1	9	2016-07-08	2016-08-04	female***	2016-08-15	62	27	11	9-22	2016-08-06	8	2016-08-14		2016-05-07	.	.	.	.	.	.	.	.	.	.	1
Lung Mun/Luk Wu*	2016-339	2016-05-02	.	2016-05-07	2016-1002	7	1	8	2016-07-14	2016-08-04	male	2016-08-16	68	21	12	.	.	.	.		2016-05-07	.	.	.	.	.	.	.	.	.	.	1
Lung Mun/Luk Wu*	2016-339	2016-05-02	.	2016-05-07	2016-1002	10	1	8	2016-07-22	2016-08-24	male	2016-09-06	76	33	13	.	.	.	.		2016-05-07	.	.	.	.	.	.	.	.	.	.	1
*Stems for these two localities were either not separated by locality in shipment or not kept separate when received; 2 stems received from Lung Mun and 1 stem from Luk Wu.
**Reared part of its lablife as part of M. fragrans host range test.
***Female no. 6 shared a cage with female no. 12 from 10-15 Aug 2016 during which time 13 eggs were oviposited from 12-14 Aug. Prior to 15 Aug, female no. 6 was isolated and oviposited 9 eggs; after 15 Aug, female no. 12 was isolated and oviposited 15 eggs. Who oviposited 13 eggs between 12-14 Aug during their cage-sharing is unknown.
****Male no. 1 got trapped in a fold of a cage and may account for his short adult longevity.
*****Female no. 11 oviposited 21 of 32 eggs between her emergence date on 6 Sep 2016 and her last day of oviposition on 14 Sep 2016.
******Female no. 5 oviposited 12 of 14 eggs between her emergence date on 22 Sep 2016 and her last day of oviposition on 30 Sep.
